# Supplementary material for: Dopamine-independent effect of rewards on choices through hidden-state inference
Source: Nat Neurosci. 2024 Jan 12;27(2):286–97. doi: 10.1038/s41593-023-01542-x (PMC10849965; doi:10.1038/s41593-023-01542-x)
Supplement: Supplementary file 3 — Exact P values for statistical tests in Fig. 1. [file 41593_2023_1542_MOESM3_ESM.xlsx]

## Sheet: Fig1
FIGURE 1 P-VALUES
Figure 1E	p-value
(Intercept)	1.05898e-59
Neutral	0.000114517
Correct	2.33883e-22
Bias	0.710924
Outcome	6.54689e-06
Transition	2.68251e-18
Transition x Outcome	1.91654e-30
Figure 1F	p-values
Lag (Trials)	1	2	3-4	5-8	9-12
common - reward	1.36465e-08	6.75451e-09	1.91937e-10	6.89322e-11	7.62393e-05
rare - reward	6.24537e-05	0.0804392	1	2.74293e-05	6.27998e-06
common - unreward	8.38244e-05	6.15682e-08	4.77148e-09	9.18491e-07	0.000101023
rare - unreward	0.215983	1.38289e-05	5.57555e-07	4.52498e-10	0.000151035
Figure 1H	p-values
Model-free
Lag (Trials)	1	2	3-4	5-8	9-12
common - reward	1.17203e-08	1.99339e-10	3.78948e-10	1.71282e-11	2.47482e-06
rare - reward	2.7209e-08	6.54304e-11	1.05602e-07	2.9558e-05	1
common - unreward	5.43939e-07	6.3976e-06	0.0377596	1	1
rare - unreward	1.35577e-05	3.17471e-07	7.25354e-05	0.0788746	0.0407708
Model-based
Lag (Trials)	1	2	3-4	5-8	9-12
common - reward	6.22291e-09	8.51404e-11	5.0058e-10	6.58515e-08	0.111446
rare - reward	0.111418	0.00693853	1	1	0.625071
common - unreward	0.000447167	0.00132632	0.0587172	1	1
rare - unreward	2.89792e-09	4.5102e-11	2.0292e-09	0.000766309	0.890573
Bayesian-inference
Lag (Trials)	1	2	3-4	5-8	9-12
common - reward	3.09656e-09	7.2042e-10	2.82055e-11	6.67503e-05	0.0810971
rare - reward	1	2.1656e-07	1.59546e-05	0.000174025	0.00907982
common - unreward	1	9.90731e-09	0.000119007	0.000142296	0.042281
rare - unreward	2.90143e-08	7.32295e-11	8.72667e-09	0.000637898	0.212581
Figure 1J	p-values
Asymmetric model-based
Lag (Trials)	1	2	3-4	5-8	9-12
common - reward	1.595e-08	3.7476e-10	4.12605e-10	1.68224e-08	9.31718e-08
rare - reward	7.06795e-06	0.0296331	0.167199	0.000821963	0.000252861
common - unreward	1.81076e-06	7.69576e-09	3.97121e-08	8.87771e-09	1.93582e-06
rare - unreward	0.000180028	2.05495e-05	0.000233463	2.07649e-06	4.50349e-06
Asymmetric Bayesian inference
Lag (Trials)	1	2	3-4	5-8	9-12
common - reward	2.39333e-08	3.17812e-09	1.11539e-09	3.5878e-08	0.000173845
rare - reward	1.04613e-06	0.169087	0.000229907	0.000240003	0.107895
common - unreward	3.2406e-09	7.78758e-09	2.04629e-09	6.2016e-07	4.17102e-05
rare - unreward	2.02663e-07	1.23937e-07	4.99465e-12	4.54118e-05	0.0195564
