# Supplementary material for: Dopamine-independent effect of rewards on choices through hidden-state inference
Source: Nat Neurosci. 2024 Jan 12;27(2):286–97. doi: 10.1038/s41593-023-01542-x (PMC10849965; doi:10.1038/s41593-023-01542-x)
Supplement: Supplementary file 4 — Exact P values for statistical tests in Extended Data Figs. 1, 5 and 8. [file 41593_2023_1542_MOESM4_ESM.xlsx]

## Sheet: ExtendedData_Fig1
EXTENDED DATA FIGURE 1 P-VALUES
Extended Data 1A	Ordered model number vs best model (#0) p values
Model #	p-values	Model #	p-values	Model #	p-values
1	1	21	0.000450134	41	0.000450134
2	1	22	0.000450134	42	0.000450134
3	0.113884	23	0.000450134	43	0.000450134
4	0.0013504	24	0.000900269	44	0.000450134
5	0.000900269	25	0.000450134	45	0.000450134
6	0.000900269	26	0.000450134	46	0.000450134
7	0.000450134	27	0.000450134	47	0.000450134
8	0.000900269	28	0.000450134	48	0.000450134
9	0.000450134	29	0.000450134	49	0.000450134
10	0.000450134	30	0.000450134	50	0.000450134
11	0.000450134	31	0.000450134	51	0.000450134
12	0.000450134	32	0.000450134	52	0.000450134
13	0.000450134	33	0.000450134	53	0.000450134
14	0.000450134	34	0.000450134	54	0.000450134
15	0.000450134	35	0.000450134	55	0.000450134
16	0.000450134	36	0.000450134	56	0.000450134
17	0.000450134	37	0.000450134	57	0.000450134
18	0.000450134	38	0.000450134	58	0.000450134
19	0.000450134	39	0.000450134
20	0.000450134	40	0.000450134
Extended Data 1B	Ordered model number vs best model (#0) p values
Model #	p-values	Model #	p-values	Model #	p-values
1	0.528908	21	0.000450134	41	0.000450134
2	0.23632	22	0.000450134	42	0.000450134
3	0.0247574	23	0.000450134	43	0.000450134
4	0.000450134	24	0.000450134	44	0.000450134
5	0.000900269	25	0.000450134	45	0.000450134
6	0.000450134	26	0.000450134	46	0.000450134
7	0.000450134	27	0.000450134	47	0.000450134
8	0.000900269	28	0.000450134	48	0.000450134
9	0.000450134	29	0.000450134	49	0.000450134
10	0.000450134	30	0.000450134	50	0.000450134
11	0.000450134	31	0.000450134	51	0.000450134
12	0.000450134	32	0.000450134	52	0.000450134
13	0.000450134	33	0.000450134	53	0.000450134
14	0.000450134	34	0.000450134	54	0.000450134
15	0.000450134	35	0.000450134	55	0.000450134
16	0.000450134	36	0.000450134	56	0.000450134
17	0.000450134	37	0.000450134	57	0.000450134
18	0.000450134	38	0.000450134	58	0.000450134
19	0.000450134	39	0.000450134
20	0.000450134	40	0.000450134
Extended Data 1C
		DATA	Model based ONLY	Inference ONLY
model-free vs model-based		1	2.417e-13	1
model-based vs Bayesian inference		1.656e-06	2.285e-13	2.133e-11
model-free vs Bayesian inference		3.754e-07	1	8.299e-12
Extended Data 1D
		DATA	Model based ONLY	Inference ONLY
model-free vs model-based		0.0004222	4.486e-14	2.632e-07
model-based vs Bayesian inference		0.001578	6.223e-14	0.003925
model-free vs Bayesian inference		1	0.8698	0.06349

## Sheet: ExtendedData_Fig5
EXTENDED DATA FIGURE 5 P-VALUES
Extended Data 5B	p-values
VTA GCaMP
Lag (Trials)	1	2	3-4	5-8	9-12
prev. outcome - same second-step	0.00014363	0.00039657	0.00034297	0.00011687	0.00202731
prev. outcome - different second-step	0.0010554	0.00145877	0.00143043	0.00145877	0.00335144
NAc GCaMP
Lag (Trials)	1	2	3-4	5-8	9-12
prev. outcome - same second-step	0.00145801	0.00145801	0.0580964	0.00025218	0.00516163
prev. outcome - different second-step	0.00016541	0.00136081	0.0263411	0.0176066	0.151014
DMS GCaMP
Lag (Trials)	1	2	3-4	5-8	9-12
prev. outcome - same second-step	0.0283998	0.311779	0.0981254	0.0981254	0.0283998
prev. outcome - different second-step	0.233875	0.183133	0.233875	0.183133	0.0765275
NAc dLight
Lag (Trials)	1	2	3-4	5-8	9-12
prev. outcome - same second-step	0.034905	0.0142272	0.0113674	0.0113674	0.0354745
prev. outcome - different second-step	0.244359	0.00080659	0.034391	0.162028	0.722246
DMS dLight
Lag (Trials)	1	2	3-4	5-8	9-12
prev. outcome - same second-step	0.0120414	0.0366527	0.0120414	0.0120414	0.270126
prev. outcome - different second-step	0.0274627	0.0418761	0.0274627	0.00787959	0.0491642

## Sheet: ExtendedData_Fig8
EXTENDED DATA FIGURE 8 P-VALUES
Extended Data 8B	p-value
(Intercept)	2.714e-35
Neutral	0.542999
Correct	1.59984e-73
Bias	0.038843
Outcome	3.76694e-10
Transition	4.73453e-67
Stimulation1	0.113087
Stimulation2	0.753565
Group	0.891981
Transition x Outcome	3.1482e-37
Outcome x Stim 1	0.653515
Outcome x Stim 2	0.792202
Transition x Stim 1	0.938888
Transition x Stim 2	0.194704
Outcome x Group	0.525453
Transition x Group	0.709254
Stim 1 x Group	0.0257425
Stim 2 x Group	0.808256
Transition x Outcome x Stim 1	0.457852
Transition x Outcome x Stim 2	0.699298
Transition x Outcome x Group	0.186473
Outcome x Stim 1 x Group	0.152026
Outcome x Stim 2 x Group	0.936612
Transition x Stim 1 x Group	0.83695
Transition x Stim 2 x Group	0.342934
Transition x Outcome x Stim 1 x Group	0.442774
Transition x Outcome x Stim 2 x Group	0.684031
Extended Data 8C
Session #	p-value
1	1
2	1
3	1
4	0.01239
5	0.01954
6	0.00088
7	0.01141
8	1
9	1
10	1
11	1
Extended Data 8E	p-value
(Intercept)	5.08555e-52
Neutral	0.485062
Correct	7.15714e-12
Bias	0.0920929
Outcome	1.12575e-06
Transition	5.33418e-16
Stimulation1	0.0639911
Stimulation2	0.822211
Group	0.74908
Transition x Outcome	3.93454e-18
Outcome x Stim 1	0.221789
Outcome x Stim 2	0.384518
Transition x Stim 1	0.677834
Transition x Stim 2	0.758348
Outcome x Group	0.797841
Transition x Group	0.355154
Stim 1 x Group	0.282777
Stim 2 x Group	0.746758
Transition x Outcome x Stim 1	0.303862
Transition x Outcome x Stim 2	0.410251
Transition x Outcome x Group	0.847192
Outcome x Stim 1 x Group	0.577734
Outcome x Stim 2 x Group	0.557465
Transition x Stim 1 x Group	0.360366
Transition x Stim 2 x Group	0.477449
Transition x Outcome x Stim 1 x Group	0.610317
Transition x Outcome x Stim 2 x Group	0.61019
